# Supplementary material for: γ-Aminobutyric Acid Priming Alleviates Acid-Aluminum Toxicity to Creeping Bentgrass by Regulating Metabolic Homeostasis
Source: Int J Mol Sci. 2023 Sep 20;24(18):14309. doi: 10.3390/ijms241814309 (PMC10532299; doi:10.3390/ijms241814309)
Supplement: Supplementary file 1 [file ijms-24-14309-s001.zip]

Archive with 1 entries (1 files):
- ijms-2597039-supplementary.pdf
